# Supplementary material for: The Cell Ontology in the age of single-cell omics
Source: Sci Data. 2026 Apr 24;13:946. doi: 10.1038/s41597-026-07173-8 (PMC13315338; doi:10.1038/s41597-026-07173-8)
Supplement: Supplementary file 3 — Supplemental Tables S2 & S3 [file 41597_2026_7173_MOESM3_ESM.xlsx]

## Sheet: Index
Table	Description
CL_GO_Marker_ref	Each row relates a single CL terms to a GO terms, the markers that are annotated to this GO term and the references that support these markers
Summary	Relates CL terms to the numbers of linked GO terms, the markers these support and references for those markers

## Sheet: Summary
CL Term label	GO terms	Markers	Refs
neuron	15	76	79
T cell	13	43	205
B cell	9	28	288
natural killer cell	7	38	204
monocyte	7	19	168
endothelial cell	7	13	158
epithelial cell	6	30	76
neutrophil	6	21	64
dendritic cell	6	16	73
glial cell	6	10	3
mast cell	6	9	40
muscle cell	5	12	1
macrophage	5	10	118
keratinocyte	5	7	15
platelet	5	6	14
lymphocyte	5	6	7
erythrocyte	4	16	38
cardiac muscle cell	4	14	24
melanocyte	4	13	16
photoreceptor cell	4	9	4
mature NK T cell	4	8	1
stem cell	4	5	132
alpha-beta T cell	3	9	1
hematopoietic stem cell	3	7	25
retinal rod cell	3	7	5
osteoblast	3	7	5
eosinophil	3	6	16
endodermal cell	3	4	12
podocyte	3	4	9
epidermal cell	3	4	4
retinal cone cell	3	4	1
cytotoxic T cell	3	3	18
type B pancreatic cell	3	3	6
auditory hair cell	3	3	1
myoblast	3	2	2
microglial cell	2	14	56
mesenchymal cell	2	11	29
pulmonary alveolar type 2 cell	2	10	5
striated muscle cell	2	8	1
leukocyte	2	7	20
chondrocyte	2	6	8
osteoclast	2	5	9
plasma cell	2	4	20
mature B cell	2	4	3
motor neuron	2	4	3
regulatory T cell	2	3	111
astrocyte	2	3	68
inflammatory macrophage	2	3	19
myeloid dendritic cell	2	3	5
T-helper 1 cell	2	3	3
dopaminergic neuron	2	3	3
sensory hair cell	2	3	1
blood vessel endothelial cell	2	3	1
oligodendrocyte	2	2	33
plasmacytoid dendritic cell	2	2	14
smooth muscle cell	2	2	5
CD4-positive, alpha-beta cytotoxic T cell	2	2	2
myeloid leukocyte	2	2	1
Purkinje cell	2	2	1
mesodermal cell	2	2	1
CD141-positive myeloid dendritic cell	2	2	1
effector T cell	2	1	4
megakaryocyte-erythroid progenitor cell	2	1	1
ciliated epithelial cell	1	36	2
ciliated cell	1	21	11
myelinating glial cell	1	12	1
oxygen accumulating cell	1	10	1
germ cell	1	7	22
classical monocyte	1	7	9
memory B cell	1	7	6
retinal pigment epithelial cell	1	6	4
epithelial fate stem cell	1	6	1
surfactant secreting cell	1	6	1
granulocyte	1	5	9
effector CD4-positive, alpha-beta T cell	1	5	4
effector CD8-positive, alpha-beta T cell	1	4	4
elicited macrophage	1	4	1
eye photoreceptor cell	1	4	1
basal cell of epidermis	1	4	1
innate lymphoid cell	1	3	1
mature T cell	1	3	1
transversely striated visceral muscle cell	1	3	1
striated visceral muscle cell	1	3	1
endothelial cell of lymphatic vessel	1	2	7
hematopoietic cell	1	2	3
goblet cell	1	2	2
promyelocyte	1	2	1
small pre-B-II cell	1	2	1
brown adipocyte	1	2	1
hematopoietic precursor cell	1	2	1
naive T cell	1	1	27
T follicular helper cell	1	1	16
T-helper 2 cell	1	1	13
pancreatic A cell	1	1	8
CD8-positive, alpha-beta T cell	1	1	7
myeloid cell	1	1	6
T-helper 17 cell	1	1	4
professional antigen presenting cell	1	1	4
paneth cell	1	1	2
erythroblast	1	1	2
parietal cell	1	1	2
multiciliated epithelial cell	1	1	2
peripheral nervous system neuron	1	1	1
sympathetic neuron	1	1	1
lung multiciliated epithelial cell	1	1	1
camera-type eye photoreceptor cell	1	1	1
glycinergic neuron	1	1	1
cerebellar granule cell	1	1	1
myeloid lineage restricted progenitor cell	1	1	1
thymocyte	1	1	1
CD16-positive, CD56-dim natural killer cell, human	1	1	1
proerythroblast	1	1	1
promonocyte	1	1	1
alveolar macrophage	1	1	1
CD4-positive, alpha-beta T cell	1	1	1
acinar cell	1	1	1
retinal bipolar neuron	1	1	1
naive B cell	1	1	1
CD4-positive, CD25-positive, alpha-beta regulatory T cell	1	1	1
CD8-positive, alpha-beta cytotoxic T cell	1	1	1
fibroblast	1	1	1
adipocyte	1	1	1
enteroendocrine cell	1	1	1
chromaffin cell	1	1	1
cell of skeletal muscle	1	1	1
brush border epithelial cell	1	1	1
phagocyte	1	1	1
mucus secreting cell	1	1	1
Schwann cell	1	1	1
multiciliated columnar cell of tracheobronchial tree	1	1	1
granular cell of epidermis	1	1	1
myotube	1	1	1
glycinergic amacrine cell	1	1	1
respiratory tract multiciliated cell	1	1	1
CD4-positive helper T cell	1	1	0

## Sheet: CL_GO_Marker_ref
CL Term	GO Term	Marker Genes	References
B cell	B cell receptor signaling pathway	[Cd79b,Cd79a,BTK,BLNK,CD79A,CD19,SH2B2,CD79B,SYK,BLK,MS4A1,CD38,BCL2,CTLA4,Prkcb]	288
B cell	B cell differentiation	[Cd79b,Cd79a,CD79A,CD79B,TPD52,MS4A1,CR2]	287
B cell	B cell activation	[Cd79a,FCRL5,CD22,CD40,BANK1,MS4A1,CR2,Prkcb]	277
B cell	B cell antigen processing and presentation	[FCER2]	202
T cell	T cell receptor signaling pathway	[CD3E,LCK,CD8A,PTPRC,CD8B,CTLA4,CD247,SKAP1,HLA-A,CD28,ZAP70,Cd3e,CD53,THEMIS,Themis,Ptprc,Cd247 (Mmus),Fyb]	196
natural killer cell	natural killer cell mediated immunity	[KLRD1,TYROBP,KLRC2,HLA-E]	193
T cell	T cell activation	[LCK,CD80,CD8A,CD27,CD8B,FOXP3,CD28,CD86,LY9,CD84,Cd3e,SLAMF7,CD70,CD44,DPP4,Satb1 (Mmus),Dock2]	178
T cell	T cell mediated immunity	[CD8A,CD70]	171
natural killer cell	natural killer cell mediated cytotoxicity	[HCST,GZMB,KIR3DL1,KLRK1,VAV1,LYST,CD2,PIK3R1,INPP5D,TIGIT,KIF5B,CD226 (Hsap)]	170
T cell	T cell differentiation	[LCK,CD4,Lck,GATA3 (Hsap),Ptprc]	170
T cell	T cell selection	[CD4]	162
T cell	T cell costimulation	[CD80,CD5,CD28,CD86,ICOS,CD160,Cd3e,DPP4,CD274,TNFSF14]	155
endothelial cell	endothelial cell differentiation	[Kdr (Mmus),KDR]	150
T cell	T cell mediated cytotoxicity	[IL7R,HLA-A,H2-K1 (Mmus)]	147
natural killer cell	natural killer cell activation	[NCR3,CD48,BAG6,RASGRP1,VAV1,CD2,SLK,CD244,SH2D1A,Klrk1,Klre1,Klrb1c]	140
T cell	T cell migration	[CD69]	138
B cell	B cell proliferation	[Cd79a,CR2,BCL2,CD70]	126
stem cell	stem cell population maintenance	[NANOG,LIN28A]	117
B cell	B cell costimulation	[TNFRSF13C,CD320]	112
regulatory T cell	regulatory T cell differentiation	[FOXP3,CD28,TGFB1]	111
regulatory T cell	negative regulation of immune response	[FOXP3]	111
monocyte	osteoclast differentiation	[TYROBP,OSCAR,Fcer1g (Mmus),Tyrobp,CSF1R]	111
monocyte	monocyte aggregation	[IL1B,CD44]	110
monocyte	macrophage differentiation	[HLA-DRB1,CFLAR,CD4,Spi1]	103
macrophage	macrophage chemotaxis	[LGALS3,CCL2]	98
endothelial cell	endothelial cell proliferation	[Tek,TEK,LOXL2,CD34,DLG1]	90
stem cell	stem cell development	[PTPRC]	87
T cell	T cell tolerance induction	[ICOS]	79
neuron	neuron projection	[STMN2,ANK3,RGS7,TPH1,NCAM1,RTN1,RELN,OPRM1 (Hsap),MAPT,DCX,SYP,TH,GPR149,RGS9,MARK4,STMN3,SSTR1,NCAM2,DLG2,CADM1,Map2,Snap25,Syt1,ADCYAP1,SSTR2,Rtn1,Cadm1,STMN1,CDH2,MAP2,SLC32A1,Dlg2,HSPG2]	76
macrophage	antigen processing and presentation of peptide or polysaccharide antigen via MHC class II	[HLA-DRA]	70
dendritic cell	MHC class II protein complex	[H2-Aa (Mmus),H2-Ab1 (Mmus),Cd74 (Mmus),HLA-DRB5,HLA-DPB1,HLA-DRA,HLA-DMA,HLA-DQA1,HLA-DQB1,HLA-DRB1,HLA-DMB]	69
neuron	neuronal cell body	[STMN2,MAP1B,COBL,MAPT,KLHL1 (Hsap),PNOC,CALB1,Map2,Nrxn1,PENK,GPM6A,L1CAM,GAL,Rtn1,Kcna1 (Mmus),CD200]	68
astrocyte	astrocyte projection	[Gfap (Mmus),Slc1a2,ATP1B2]	68
neuron	neuron migration	[TUBB2B,TUBB2A,RELN,DCX,GPM6A,Gfra3,NDNF,Mdga2 (Mmus)]	67
epithelial cell	epithelial cell differentiation	[KRT19,EHF,KRT15,KRT17,Krt15,Krt19,KRT13,TAGLN2,CDK1,KRT23]	67
macrophage	macrophage differentiation	[HLA-DRB1,CD4]	67
natural killer cell	regulation of immune response	[FKBP1A,SH2D1A,OTUD5,IMP4,INPP5D,SPPL2A,PDCD1,Fcer1g (Mmus)]	63
neutrophil	neutrophil chemotaxis	[CXCL8,S100A9,S100A8,CXCR2,S100a9 (Mmus),S100a8 (Mmus),CXCR1,JAML,FCER1G,ITGB2,CXCL6,Csf3r,Il1b,Cxcr2,Fcer1g (Mmus),TREM1]	63
macrophage	phagocytosis	[MERTK,Pld4,TLR4,Mertk (Mmus)]	63
neuron	neuron differentiation	[RTN1,SOX1,ASCL1,EGFR,LHX6 (Hsap),ID2,SOX2,SOX11 (Hsap),Myt1l,Rtn1,LHX2 (Hsap),BRI3]	59
monocyte	monocyte extravasation	[Ccr2,PECAM1,JAML]	56
microglial cell	innate immune response	[Ly86,LY86,TLR7,CYBA,CYBB,RNASE6,BST2,FCER1G,STING1,CLEC7A,RIPK2,Fcer1g (Mmus)]	56
neutrophil	neutrophil aggregation	[S100A9,S100A8,S100a9 (Mmus),S100a8 (Mmus)]	53
neutrophil	neutrophil activation	[CXCL8,CXCR2,CXCL6,CTSG]	51
B cell	B cell homeostasis	[TNFRSF13B,GAPT]	50
epithelial cell	microvillus	[EZR,PROM1 (Hsap),VCAM1,JAM3,WWOX,MYO1F,TEK]	48
neuron	postsynaptic density	[GAP43,RTN1,NETO2,SHISA8,SHANK3,Ctnna2,Map2,Rims1,Dlgap1,Rtn1,Dlg2]	47
dendritic cell	antigen processing and presentation of peptide or polysaccharide antigen via MHC class II	[HLA-DRA]	46
neuron	neurofibrillary tangle	[MAPT,NEFM]	44
dendritic cell	antigen processing and presentation	[H2-Aa (Mmus),H2-Ab1 (Mmus),Cd74 (Mmus),CD74,Wdfy4]	43
neuron	somatodendritic compartment	[MAPT,Snap25]	43
neutrophil	neutrophil extravasation	[PECAM1,CD177,JAML,PRTN3]	42
endothelial cell	endothelial cell migration	[Pecam1,LOXL2,FN1]	40
epithelial cell	epithelial to mesenchymal transition	[TGFBR2 (Hsap),SLC39A10,FLG,TGFBR3,WNT4 (Hsap),DDX17,DDX5]	39
mast cell	mast cell chemotaxis	[KIT (Hsap)]	38
erythrocyte	erythrocyte development	[HBG1,HBM,HBB,HBG2,ALAS2,GATA1,HBE1,HBZ,Bpgm,Hbb-y,Slc4a1,Hba-x,Hbb-bh1,HBQ1]	38
B cell	B cell mediated immunity	[CD70]	35
B cell	B cell chemotaxis	[CXCL13]	35
oligodendrocyte	oligodendrocyte development	[ZNF488]	33
erythrocyte	oxygen transport	[HBG1,HBM,HBB,HBG2,HBE1,HBZ,Bpgm,Hbb-y,Hba-x,Hbb-bh1,HBQ1]	32
neutrophil	neutrophil migration	[CD177,ITGB2]	30
epithelial cell	brush border	[AQP1 (Hsap),RALGDS,SLC34A1]	29
mesenchymal cell	cell migration	[Gpc3 (Mmus),PDGFRA,MMP2,CDH2,GPC6,ARF4,GPC3,CD44,CDH11]	29
endothelial cell	endothelial cell activation	[FOXP1,Tcf4]	28
naive T cell	T cell selection	[CD4]	27
hematopoietic stem cell	hematopoietic progenitor cell differentiation	[PTPRC,Cdk6,KIT (Hsap),TGFB1]	25
endothelial cell	endothelial cell chemotaxis	[VEGFA]	25
cardiac muscle cell	heart contraction	[ACTC1,TNNI3,MYL7,Actc1]	24
cardiac muscle cell	cardiac myofibril	[TNNT2,MYL2,TNNI3,MYBPC3]	24
T cell	T cell apoptotic process	[FASLG,Bcl11b]	24
macrophage	macrophage activation	[FCER2,TLR4]	24
germ cell	germ cell development	[DDX4,TCP11,NOS3,DZIP1,MOV10L1,STAU1,Dazl]	22
cardiac muscle cell	sarcomere	[Myom1,Tnnt2,Actn2 (Mmus),Ryr2,ACTC1,MYBPC3,Actc1,Tnni3 (Mmus)]	22
natural killer cell	natural killer cell differentiation	[TOX,Ptprc,Id2]	20
plasma cell	Golgi apparatus	[Creld2,MYDGF,BRI3,Cd74 (Mmus)]	20
erythrocyte	erythrocyte differentiation	[AHSP,KLF1,GATA1]	20
leukocyte	leukocyte cell-cell adhesion	[Ptprc,ITGAL,CCL5,PECAM1]	19
cardiac muscle cell	cardiac muscle cell development	[Actn2 (Mmus),TTN,MYH11 (Hsap)]	19
epithelial cell	epithelial cell migration	[NANOS1]	18
cytotoxic T cell	cytotoxic T cell differentiation	[CD8A]	17
inflammatory macrophage	defense response to bacterium	[TLR4,FCER1G]	16
neuron	neuronal cell body membrane	[CADM2]	16
neuron	neuron fate specification	[Myt1l,ISL1,ISL2]	16
melanocyte	melanosome	[DCT,MLANA,PMEL,TYRP1,Pmel,Dct,Tyr,TYR (Hsap),Mlana]	16
T follicular helper cell	T follicular helper cell differentiation	[ICOS]	16
neuron	neuron apoptotic process	[NGFR]	15
keratinocyte	keratinocyte migration	[KRT2]	15
keratinocyte	keratinocyte proliferation	[KRT2,Trp63]	15
keratinocyte	keratinocyte activation	[KRT2]	15
keratinocyte	keratinocyte differentiation	[DSP,KRT14,Trp63,CSTA,KRT10]	15
platelet	platelet activation	[PF4,ITGB3,CD40LG]	14
T-helper 2 cell	T-helper 2 cell differentiation	[GATA3 (Hsap)]	13
eosinophil	eosinophil differentiation	[IL5RA,IL5]	13
plasmacytoid dendritic cell	plasmacytoid dendritic cell antigen processing and presentation	[CLEC4A]	13
hematopoietic stem cell	hematopoietic stem cell differentiation	[Cdk6,MLLT3,HOXB4]	13
platelet	platelet aggregation	[ITGB3]	13
melanocyte	melanocyte differentiation	[TYRP1,Kit,Ednrb,Mitf,MITF]	12
platelet	platelet alpha granule	[SPARC]	12
ciliated cell	cilium	[DNAI1,C20orf85,CFAP77,TUBA1A,IFT52,ROPN1L,ARL3,IFT57,SPA17,NME7,DYNC2LI1,NME5,UNC119B,IFT43,BBS9,CCDC181,DNAAF11,CFAP53,CFAP126,DNAH7,LZTFL1]	11
classical monocyte	inflammatory response	[IL1B,CXCL8,C5AR1,Ccl9,THBS1,NAMPT,FPR1]	9
monocyte	monocyte chemotaxis	[Ccr2,CCR1,LGALS3,ANXA1,CCL3]	9
podocyte	podocyte development	[NPHS1]	9
osteoclast	bone resorption	[ACP5,Acp5]	9
granulocyte	secretory granule	[CTSG,MPO,SRGN,THBS1,Il1b]	9
cytotoxic T cell	cytotoxic T cell pyroptotic cell death	[GZMA]	8
natural killer cell	natural killer cell degranulation	[CORO1A,VAMP7]	8
podocyte	podocyte differentiation	[Ptpro (Mmus),PTPRO]	8
osteoclast	osteoclast differentiation	[TNFRSF11A,Csf1r,TYROBP]	8
chondrocyte	chondrocyte differentiation	[SRA1,Col2a1,Col11a2]	8
pancreatic A cell	pancreatic A cell development	[PAX6 (Hsap)]	8
CD8-positive, alpha-beta T cell	CD8-positive, alpha-beta T cell activation	[HLA-A]	7
mast cell	secretory granule	[Srgn,SRGN,CTSG,RAB27B,Rab27b,CMA1]	7
endodermal cell	endodermal cell differentiation	[FN1,COL4A2]	7
endodermal cell	endodermal-mesodermal cell signaling	[BMP2]	7
endothelial cell of lymphatic vessel	lymphatic endothelial cell differentiation	[PROX1 (Hsap),Prox1 (Mmus)]	7
lymphocyte	lymphocyte differentiation	[Il2rg,IL2RG]	6
myeloid cell	myeloid cell differentiation	[CEBPA]	6
memory B cell	MHC class II protein complex	[HLA-DQA1,HLA-DRA,HLA-DPB1,HLA-DRB1,HLA-DQA2,HLA-DQB1,HLA-DRB5]	6
hematopoietic stem cell	hematopoietic stem cell proliferation	[ETV6]	6
mast cell	positive regulation of type 2 immune response	[CD74]	6
type B pancreatic cell	type B pancreatic cell differentiation	[PAX6 (Hsap)]	6
type B pancreatic cell	insulin secretion	[SLC30A8 (Hsap)]	6
type B pancreatic cell	type B pancreatic cell development	[BMP5 (Hsap)]	6
neuron	presynapse	[SYN1]	5
retinal rod cell	retinal rod cell development	[Rp1,Rpgrip1,Rorb (Mmus),NRL]	5
eosinophil	eosinophil fate commitment	[GATA2]	5
myeloid dendritic cell	myeloid dendritic cell antigen processing and presentation	[HLA-DRB1,HLA-DRA]	5
myeloid dendritic cell	myeloid dendritic cell chemotaxis	[CCR7]	5
osteoblast	osteoblast differentiation	[IBSP,BGLAP,Col1a1,Runx2,SP7,RUNX2]	5
endodermal cell	endodermal cell fate specification	[EOMES]	5
pulmonary alveolar type 2 cell	alveolar lamellar body	[NAPA,SFTPC,SFTPB,Sftpb,CTSH,ABCA3]	5
pulmonary alveolar type 2 cell	surfactant homeostasis	[NAPA,Abca3,CTSH,SFTPD,Sftpd,Lpcat1]	5
effector CD4-positive, alpha-beta T cell	alpha-beta T cell receptor complex	[CD3E,CD3G,CD3D,Cd3d (Mmus),Cd3g]	4
effector CD8-positive, alpha-beta T cell	alpha-beta T cell receptor complex	[Cd3g,Cd3d (Mmus),CD3D,CD3E]	4
T-helper 17 cell	T-helper 17 type immune response	[STAT3]	4
effector T cell	T cell differentiation	[CD4]	4
effector T cell	T cell selection	[CD4]	4
epidermal cell	keratinization	[KRT5,KRT1]	4
professional antigen presenting cell	antigen processing and presentation of peptide or polysaccharide antigen via MHC class II	[HLA-DRA]	4
smooth muscle cell	smooth muscle cell differentiation	[MYOCD]	4
photoreceptor cell	detection of light stimulus involved in visual perception	[EYS (Hsap),CNGB1,Prph2,Rom1,RPE65]	4
retinal pigment epithelial cell	melanosome	[Tyr,Pmel,Dct,TYRP1,TYR (Hsap),PMEL]	4
mesenchymal cell	epithelial to mesenchymal transition	[SNAI2,WNT5A]	4
inflammatory macrophage	superoxide anion generation	[NOX1]	3
hematopoietic cell	hemopoiesis	[RUNX1,Spta1]	3
T-helper 1 cell	T-helper 1 cell differentiation	[STAT4,IL12RB1]	3
neuron	neuron maturation	[SRRM4,Nrxn1,Lgi4]	3
natural killer cell	natural killer cell tolerance induction	[HAVCR2,HLA-E]	3
dopaminergic neuron	synaptic transmission, dopaminergic	[TH]	3
dopaminergic neuron	dopaminergic neuron differentiation	[NR4A2,FOXA2]	3
neutrophil	neutrophil degranulation	[ANXA3]	3
glial cell	myelin sheath	[GPM6B,PLP1,Mbp,Plp1,Gpm6b,MBP (Hsap)]	3
cytotoxic T cell	T cell mediated cytotoxicity	[IL7R]	2
paneth cell	vacuole	[CD74]	2
lymphocyte	lymphocyte aggregation	[RAC2]	2
T-helper 1 cell	T-helper 1 type immune response	[IL18]	2
neuron	neuron development	[PHOX2B (Hsap),Myt1l,Gfra3]	2
leukocyte	leukocyte chemotaxis	[Coro1a,GPR183,Cx3cr1 (Mmus)]	2
erythroblast	erythrocyte differentiation	[AHSP]	2
eosinophil	eosinophil chemotaxis	[CCL11,CCL13,CCL5]	2
mature B cell	B cell activation	[MS4A1,BANK1,Cd79a]	2
mature B cell	antigen processing and presentation of peptide or polysaccharide antigen via MHC class II	[HLA-DRA]	2
epithelial cell	mesenchymal to epithelial transition	[CTNNB1,GATA3 (Hsap)]	2
ciliated epithelial cell	cilium	[DNAH7,C20orf85,RPGRIP1L,HYDIN,IFT80,CCDC181,DNAI1,TOGARAM2,LZTFL1,GAS8,C1orf87,TTLL6,ARL13B,NPHP1,ODAD1,CFAP47,SPA17,SPAG8,KIF17,DZIP1L,CADPS2,CFAP126,TTC26,DLEC1,IFT57,DCDC2,CSPP1,SPEF2,CCDC39,SPAG1,CFAP53,ROPN1L,IFT88,NEK5,UBXN10,WDR19]	2
motor neuron	neuromuscular junction	[SLC5A7,DLG2]	2
motor neuron	motor neuron axon guidance	[SLIT2,SLIT3]	2
goblet cell	microvillus	[MYO1F,STARD10]	2
parietal cell	microvillus	[CBLIF]	2
platelet	platelet formation	[MPL]	2
platelet	blood coagulation	[GP5]	2
multiciliated epithelial cell	motile cilium	[RSPH1]	2
peripheral nervous system neuron	peripheral nervous system neuron development	[Isl1 (Mmus)]	1
sympathetic neuron	sympathetic neuron axon guidance	[Plxna4 (Mmus)]	1
lung multiciliated epithelial cell	motile cilium	[RSPH1]	1
myelinating glial cell	myelin sheath	[Cldn11,Tubb4a,Gpm6b,Mog,Plp1,Mbp,Mag,Gjc3 (Mmus),MBP (Hsap),PLP1,Car2,Tspan2]	1
camera-type eye photoreceptor cell	camera-type eye photoreceptor cell differentiation	[Rom1]	1
glycinergic neuron	glycine secretion, neurotransmission	[Slc6a9]	1
cerebellar granule cell	cerebellar granule cell differentiation	[Nrxn1]	1
innate lymphoid cell	innate immune response	[Fcer1g (Mmus),CYBA,FCER1G]	1
mature NK T cell	NK T cell differentiation	[Itk,Txk]	1
mature NK T cell	T cell differentiation	[Ptprc,Lck,LCK,Ikzf3]	1
mature NK T cell	NK T cell lineage commitment	[Tox]	1
mature NK T cell	innate immune response	[CYBA]	1
promyelocyte	azurophil granule	[AZU1,MPO]	1
myeloid lineage restricted progenitor cell	myeloid cell differentiation	[CEBPA]	1
sensory hair cell	stereocilium bundle	[Ptprq (Mmus),Ush2a,Myo15]	1
sensory hair cell	hair cell differentiation	[Ush2a]	1
elicited macrophage	inflammatory response	[C5AR1,REL,NAMPT,CXCL8]	1
thymocyte	thymocyte migration	[Coro1a]	1
CD4-positive, alpha-beta cytotoxic T cell	T cell differentiation	[CD4]	1
CD4-positive, alpha-beta cytotoxic T cell	T cell mediated cytotoxicity	[HLA-A]	1
CD16-positive, CD56-dim natural killer cell, human	natural killer cell mediated cytotoxicity	[FCGR3A]	1
small pre-B-II cell	B cell receptor complex	[CD79A,CD79B]	1
epidermal cell	epidermal cell division	[Trp63]	1
epidermal cell	epidermal cell differentiation	[Trp63,SPINK5]	1
brown adipocyte	brown fat cell differentiation	[Pparg (Mmus),Ebf2 (Mmus)]	1
dendritic cell	regulation of T cell differentiation	[Ccr2]	1
dendritic cell	dendritic cell antigen processing and presentation	[Mpeg1]	1
dendritic cell	dendritic cell differentiation	[Irf8]	1
proerythroblast	nucleolus	[PA2G4]	1
lymphocyte	heterochromatin	[Satb1 (Mmus)]	1
lymphocyte	lymphocyte homeostasis	[Lat]	1
lymphocyte	lymphocyte activation	[Cd3e]	1
neuron	neuron fate commitment	[Myt1l]	1
neuron	neuronal action potential	[Kcna1 (Mmus)]	1
promonocyte	azurophil granule	[STXBP2]	1
monocyte	monocyte differentiation	[RXRA]	1
monocyte	myeloid dendritic cell differentiation	[Spi1]	1
retinal cone cell	retinal cone cell development	[Pde6c,Hcn1 (Mmus),Gnat2]	1
retinal cone cell	retinal cone cell differentiation	[Gnat2]	1
retinal cone cell	cone photoreceptor outer segment	[Guca1a]	1
alveolar macrophage	antigen processing and presentation	[CD74]	1
retinal rod cell	retinal rod cell differentiation	[Gnat1,Rorb (Mmus)]	1
retinal rod cell	rod photoreceptor outer segment	[Rho,Cnga1]	1
CD4-positive, alpha-beta T cell	CD4-positive, alpha-beta T cell proliferation	[Cd3e]	1
acinar cell	acinar cell differentiation	[Nr5a2]	1
podocyte	podocyte foot	[Thsd7a (Mmus)]	1
striated muscle cell	myofibril	[MYL1,Tpm1,Tnnt2]	1
striated muscle cell	sarcomere	[Actn2 (Mmus),Myom1,Actc1,MYBPC3,Tnnt2,Tnni3 (Mmus)]	1
retinal bipolar neuron	photoreceptor ribbon synapse	[Cplx3 (Mmus)]	1
myeloid leukocyte	myeloid leukocyte differentiation	[SPI1]	1
myeloid leukocyte	myeloid leukocyte activation	[TYROBP]	1
naive B cell	B cell affinity maturation	[H2-Ab1 (Mmus)]	1
alpha-beta T cell	alpha-beta T cell receptor complex	[CD3D,CD3E,Cd3e,Cd3d (Mmus),Cd3g,CD3G,CD247]	1
alpha-beta T cell	alpha-beta T cell proliferation	[Ptprc]	1
alpha-beta T cell	alpha-beta T cell differentiation	[Lef1]	1
plasmacytoid dendritic cell	plasmacytoid dendritic cell differentiation	[Irf8]	1
plasma cell	MHC class II protein complex	[Cd74 (Mmus)]	1
CD4-positive, CD25-positive, alpha-beta regulatory T cell	negative regulation of immune response	[FOXP3]	1
CD8-positive, alpha-beta cytotoxic T cell	T cell mediated cytotoxicity	[IL7R]	1
epithelial fate stem cell	epithelial cell differentiation	[Krt15,KRT15,KRT19,KRT17,KRT13,Krt17]	1
stem cell	stem cell differentiation	[Krt14]	1
stem cell	stem cell proliferation	[Sfn]	1
myoblast	myoblast differentiation	[MAPK12]	1
myoblast	myoblast development	[Megf10]	1
myoblast	myoblast migration	[Megf10]	1
fibroblast	fibroblast proliferation	[Col3a1]	1
megakaryocyte-erythroid progenitor cell	erythrocyte differentiation	[MPIG6B]	1
megakaryocyte-erythroid progenitor cell	megakaryocyte differentiation	[MPIG6B]	1
osteoblast	osteoblast development	[Satb2 (Mmus),Runx2]	1
osteoblast	osteoblast fate commitment	[Runx2]	1
blood vessel endothelial cell	cell migration involved in sprouting angiogenesis	[Ehd4,Cdh5]	1
blood vessel endothelial cell	blood vessel endothelial cell migration	[CDH5]	1
T cell	T cell anergy	[Cd3e]	1
T cell	T cell proliferation	[Cd3e,Ptprc,Dock2]	1
T cell	establishment of T cell polarity	[Dock2]	1
mast cell	mast cell secretory granule organization	[Srgn]	1
mast cell	mast cell differentiation	[Kit]	1
mast cell	mast cell proliferation	[Kit]	1
endothelial cell	endothelial cell-matrix adhesion	[Pecam1]	1
endothelial cell	endothelial cell morphogenesis	[Pecam1,Cdh5]	1
oligodendrocyte	oligodendrocyte differentiation	[Tspan2]	1
microglial cell	microglial cell activation	[C1qa,Trem2]	1
glial cell	gliogenesis	[Pmp22 (Mmus),Lgi4]	1
glial cell	glial cell projection	[Scn7a]	1
glial cell	glial cell migration	[Matn2 (Mmus)]	1
glial cell	glial cell development	[Lgi4]	1
glial cell	glial cell proliferation	[Lgi4]	1
astrocyte	astrocyte development	[Gfap (Mmus)]	1
Purkinje cell	cerebellar Purkinje cell differentiation	[Foxp2 (Mmus)]	1
Purkinje cell	parallel fiber to Purkinje cell synapse	[Grid2]	1
adipocyte	fat cell differentiation	[Pparg (Mmus)]	1
chondrocyte	chondrocyte development	[Col11a1 (Mmus),Acan,Comp]	1
melanocyte	melanocyte migration	[Kit]	1
melanocyte	melanocyte apoptotic process	[Mitf]	1
surfactant secreting cell	surfactant homeostasis	[Lpcat1,Sftpd,NAPA,Abca3,SFTPD,CTSH]	1
enteroendocrine cell	enteroendocrine cell differentiation	[Neurod1 (Mmus)]	1
chromaffin cell	chromaffin granule	[CHGA]	1
muscle cell	sarcolemma	[DES,RYR2,RYR1,Ryr1,Fxyd1]	1
muscle cell	muscle cell development	[Actn2 (Mmus),ACTN2]	1
muscle cell	contractile muscle fiber	[PPP1R12A,Myl1 (Mmus),Neb (Mmus)]	1
muscle cell	muscle cell cellular homeostasis	[Csrp3]	1
muscle cell	sarcoplasm	[Tnnt2]	1
cell of skeletal muscle	skeletal muscle cell differentiation	[MYF5]	1
smooth muscle cell	smooth muscle contractile fiber	[Acta2]	1
auditory hair cell	cochlear hair cell ribbon synapse	[Otof]	1
auditory hair cell	inner ear auditory receptor cell differentiation	[Ush2a]	1
auditory hair cell	detection of mechanical stimulus involved in sensory perception of sound	[Ptprq (Mmus)]	1
photoreceptor cell	photoreceptor inner segment	[Tulp1,Rp1,Sag,Ush2a]	1
photoreceptor cell	photoreceptor cell cilium	[Rp1]	1
photoreceptor cell	photoreceptor cell development	[Rp1]	1
mesodermal cell	mesodermal-endodermal cell signaling	[HMGA2]	1
mesodermal cell	mesodermal cell differentiation	[HMGA2,ITGB1]	1
brush border epithelial cell	brush border	[Lrp2 (Mmus)]	1
phagocyte	phagocytosis	[Pld4]	1
erythrocyte	erythrocyte maturation	[Hba-x]	1
eye photoreceptor cell	eye photoreceptor cell development	[Rpgrip1,Rorb (Mmus),Gngt1,Tulp1]	1
keratinocyte	epidermal lamellar body	[SPINK5]	1
mucus secreting cell	mucus secretion	[MUC2]	1
oxygen accumulating cell	oxygen transport	[HBB,Bpgm,HBZ,HBG2,HBG1,HBM,HBE1,Hbb-y,Hba-x,Hbb-bh1]	1
Schwann cell	Schwann cell migration	[Pmp22 (Mmus)]	1
multiciliated columnar cell of tracheobronchial tree	motile cilium	[RSPH1]	1
granular cell of epidermis	epidermal lamellar body	[SPINK5]	1
basal cell of epidermis	keratinocyte differentiation	[Krt14,Sfn,KRT14,DSP]	1
myotube	sarcomere	[Actn2 (Mmus)]	1
CD141-positive myeloid dendritic cell	positive regulation of T-helper 1 type immune response	[H2-Ab1 (Mmus)]	1
CD141-positive myeloid dendritic cell	antigen processing and presentation of exogenous peptide antigen via MHC class I	[Fcer1g (Mmus)]	1
mature T cell	T cell receptor complex	[CD3D,CD3E,Skap1]	1
hematopoietic precursor cell	hematopoietic progenitor cell differentiation	[PTPRC,KIT (Hsap)]	1
transversely striated visceral muscle cell	sarcomere	[Tnni3 (Mmus),Tnnt2,Actc1]	1
striated visceral muscle cell	sarcomere	[Tnnt2,Tnni3 (Mmus),Actc1]	1
glycinergic amacrine cell	glycine secretion, neurotransmission	[Slc6a9]	1
respiratory tract multiciliated cell	motile cilium	[RSPH1]	1
CD4-positive helper T cell	T cell differentiation	[CD4]	0
